# Supplementary material for: AMPK-dependent and -independent coordination of mitochondrial function and muscle fiber type by FNIP1
Source: PLoS Genet. 2021 Mar 29;17(3):e1009488. doi: 10.1371/journal.pgen.1009488 (PMC8031738; doi:10.1371/journal.pgen.1009488)
Supplement: S1 Data — (XLSX) [file pgen.1009488.s014.xlsx]

## Sheet: Fig 1
Fig 1E
	WT							KO							TgKO
Sample ID	1	2	3	4	5	6		1	2	3	4	5	6		1	2	3	4	5	6
OPA1	1.20158	1.03884	0.759586	0.89672	0.957322	1.14596		2.65944	2.17588	3.43552	1.9557	2.23209	2.05474		0.556928	0.390032	0.660736	1.00369	0.958616	1.03483
MFN1	0.492403	1.07307	1.43452	0.727786	1.06415	1.20806		2.91204	2.59414	5.32988	2.73106	2.8689	2.96769		1.25777	0.77439	1.09009	1.57671	1.34082	1.08811
MFN2	1.08073	0.980734	0.938536	0.925968	0.986368	1.08766		2.09985	3.58572	2.71554	1.5916	1.74683	1.63929		0.246809	0.244758	0.531297	0.605162	0.919824	0.649292
DRP1	0.826543	0.935887	1.23757	0.240079	0.619092	2.14083		1.98894	2.53368	4.12613	2.84868	3.25523	3.09893		0.782823	0.662711	1.08161	1.56633	1.21228	0.785598
Fig 1G
	Sample ID	1	2	3	4	5	6	7	8	9	10	11	12	13	14	15	16	17	18	19	20	21	22	23	24	25	26
% mitochondrial area	WT	3.17359	3.23838	3.62995	4.67702	4.97523	5.08194	5.29821	5.30393	5.64691	5.68788	6.21665	6.26429	6.55583	6.91883	8.27172	8.38986	9.35785	10.0534	10.3335	12.3485	13.8253
	KO	10.8108	13.8005	18.3241	18.5461	21.1014	21.2986	22.5629	22.6477	23.3613	23.3727	24.779	25.6698	25.9747	29.0082	31.8007	34.194	50.1934
	TgKO	2.3428	1.66159	1.83498	1.14806	5.36204	15.3849	8.2279	8.4737	10.5964	9.12729	9.77992	17.8268	9.72752	15.1667	10.7079	5.31631	30.1181	18.5699	11.1395	5.37157	8.44036	5.69646	6.20903	9.82946	4.44455	14.7018
Fig 1H
	WT							KO								TgKO
Sample ID	1	2	3	4	5	6		1	2	3	4	5	6	7		1	2	3	4	5
Nd1/Lpl	0.818592	0.835519	0.854733	0.701534	1.52172	1.2679		2.22902	2.20567	2.16821	1.84472	3.69367	2.24231	3.4134		0.684041	0.958886	1.19526	0.802406	1.04531
Fig 1I
	WT							KO							TgKO
Sample ID	1	2	3	4	5	6		1	2	3	4	5	6		1	2	3	4	5	6
Pyruvate
Basal	7.1755	7.0236	12.3902	4.654	7.1581	15.162		5.2995	4.8725	2.1509	3.8504	3.8998	2.0926		5.9653	6.2135	7.9496	16.9397	3.06	11.8352
Py/M	14.2152	14.7875	18.9215	19.3372	11.3679	29.239		20.1325	32.6055	45.5338	15.8894	41.4529	27.5797		9.3698	13.2395	19.8462	24.0022	9.9122	19.6204
ADP	112.852	80.3839	62.2619	111.224	86.8092	131.404		155.335	137.13	223.603	241.333	113.294	123.56		115.077	72.2795	126.727	61.0003	125.414	139.836
Oligo	13.1223	18.5679	24.7803	44.8422	11.7907	38.2538		11.138	13.5544	32.5236	8.9901	41.9589	13.6907		18.7324	18.2358	30.8583	23.9356	8.9712	40.6254
Succinate
Basal	-11.9484	11.9891	13.3677	5.0961	2.3531	6.9287		-3.9145	-1.0339	-1.0854	-14.0102	-4.9837	0.6996		-2.3978	-0.4472	-8.7321	4.9445	-3.1476	-13.0327
Suc/Rot	37.6391	55.0535	72.2922	44.1285	30.5089	82.7469		105.199	97.9285	77.5859	130.084	94.7601	155.107		38.1605	40.8635	27.7155	52.7063	41.3866	33.9631
ADP	86.8054	95.0255	97.4959	63.8483	71.5762	114.281		219.847	239.243	148.133	254.77	150.539	174.313		97.6091	70.1904	54.0535	84.224	74.576	60.6536
Oligo	24.8698	47.2107	55.746	45.1174	38.2794	65.5042		63.2382	69.9657	52.1735	103.152	48.6849	105.06		43.0556	37.0909	22.2185	49.7511	43.6927	39.3679

## Sheet: Fig 2
Fig 2A
	WT								KO								TgKO
Sample ID	1	2	3	4	5	6	7		1	2	3	4	5	6	7		1	2	3	4	5	6	7
NDUFB8	1.15883	0.894878	0.946291	1.1475	0.863843	0.988659			1.62183	1.77374	1.62701	1.4807	1.93149	1.74211			0.86237	0.498959	1.0381	1.06333	0.641805	1.2888
UQCRC2	1.25511	0.946133	0.798752	0.244266	1.4667	0.582706	1.70633		2.90544	3.31898	3.13178	3.57696	3.72461	2.4909	2.85891		0.53324	1.27337	0.837907	0.882056	1.10208	0.68041	1.20112
COX4	0.271767	1.25746	1.47078	0.175613	1.04021	0.432141	2.35204		2.94937	3.49722	4.9958	8.57237	7.06777	6.42879	8.40688		0.206047	0.466932	1.9106	1.85934	3.00187	0.979156	0.626846
ATP5A	0.974835	1.02516	1.08316	1.0191	0.897743				1.84679	1.3598	1.47529	1.86641	2.64393	2.52949			0.732966	0.760414	0.613547	0.776307	0.736358	0.658456
Fig 2B
	WT								KO								TgKO
Sample ID	1	2	3	4	5	6	7		1	2	3	4	5	6	7		1	2	3	4	5	6	7
Myoglobin	0.886108	1.10693	1.00696	0.947449	1.07182	1.38096	0.599772		1.55178	1.81618	1.67221	2.4874	2.74326	3.47362	2.03815		0.420906	0.83929	0.478127	1.31749	0.287624	0.131026	0.838883
Cyt C	0.373974	0.938392	1.68763	1.66619	0.892855	0.583226	0.857734		3.64594	4.05378	3.8318	8.92364	8.86056	9.04447	8.36381		0.315687	0.224512	0.750998	1.29359	1.34964	1.07431	2.69382
Fig 2C
	WT						KO						TgKO
Sample ID	1	2	3	4	5		1	2	3	4	5		1	2	3	4	5	6
Ldha	1.03223	0.968802	0.773044	1.19236	1.03356		0.927348	0.833327	0.935875	0.84046	0.931108		0.850196	0.875301	0.919111	0.805958	0.740464
Ldhb	0.910704	1.06213	1.18141	0.99586	0.849898		4.46109	4.58703	4.82	4.79632	4.35025		0.911487	1.10807	1.2482	1.01465	0.960851	0.737718
Fig 2E
	WT							KO									TgKO
Sample ID	1	2	3	4	5	6		1	2	3	4	5	6	7	8		1	2	3
Blood lactate (mM)	5.2	4.1	3.3	4.4	4.3	4		2.6	3.1	2.9	3.1	2.5	2.7	2.7	2.7		3.5	3.3	4.5
Fig 2G
	WT									KO									TgKO
Sample ID	1	2	3	4	5	6	7	8		1	2	3	4	5	6	7	8		1	2	3	4	5	6	7	8	9
Soleus Type I fiber (%)	37.4603	42.1687	38.587	40.5159	34.0909	32.5056	37.5201			70.4545	91.06	84.392	77.0349	78.9308	82.3226				40.6308	48.0992	47.5046	36.4865	40.4059	45.5764
Medial GC Type I fiber/section	65	109	74	64	31	98	90	83		384	241	288	349	453	369	275			86	102	114	93	114	116	51
Medial GC SDH-positive fibers percentage (%)	29.4643	24.1699	32.6824	42.4453	35.5713	41.2229	22.1207	40.4009		76.1407	85.7265	77.4731	75.5208	68.4611	63.9467	82.7092	85.5105		42.4098	37.2948	44.8522	39.6431	30.1088	36.3354	30.5639	44.1424	28.0568

## Sheet: Fig 3
Fig 3B
	WT							KO						TgKO
Sample ID	1	2	3	4	5	6		1	2	3	4	5		1	2	3	4	5
P-AMPKα (Thr172)	0.722285	0.294854	1.98286	0.978278	0.83466	1.18706		5.67789	4.01489	6.48629	2.82608	3.03203		1.17016	0.29545	0.618443	0.756619	1.3353
P-mTOR (Ser2448)	0.761329	1.19483	1.04384					1.34544	0.90732	1.31953				0.766826	1.62878	1.59243
P-mTOR (Ser2481)	0.792782	1.17044	1.03678					0.85999	0.933436	0.771334				0.968904	1.31168	1.17791
Fig 3C
	WT											KO
Sample ID	1	2	3	4	5	6	7	8	9	10		1	2	3	4	5	6	7	8	9	10
P-AMPKα	1.02951	0.970492	0.513612	1.48639	0.586415	1.41358	1.27804	0.721962	1.0477	0.952304		2.00853	1.87037	4.95788	2.98787	2.81186	1.44496	1.89246	2.2422	2.50984	3.42179
Fig 3E
	WT									KO
Sample ID	1	2	3	4	5	6	7	8		1	2	3	4	5	6	7	8
NDUFB8	0.81553	1.18447	0.879624	1.12038	0.511282	1.48872	0.885434	1.11457		2.03684	1.76715	1.45084	2.51595	8.02435	6.62451	1.71015	1.52222
UQCRC2	0.73394	1.26606	0.891013	1.10899	0.763426	1.23657	1.04094	0.959061		1.89662	1.81978	1.28623	1.42572	2.96138	2.42144	1.76041	1.41748
COX4	0.896951	1.10305	0.564866	1.43513	0.895753	1.10425	1.13876	0.861237		6.83337	4.47891	3.00484	2.54841	1.97488	1.74493	1.98096	1.53803
ATP5A	0.787594	1.21241	0.916861	1.08314	0.855005	1.14499	1.0118	0.988199		2.23595	2.42983	1.52692	2.2915	3.09153	0.804394	1.20653	0.929307
Fig 3F
	WT				KO
Sample ID	1	2	3		1	2	3
TIME (min)
1	5.00335	4.80366	6.77976		8.05599	11.1816	12.0737
10	4.79402	5.12476	6.60494		7.68653	11.1049	11.8746
18	4.69162	5.43081	6.6783		7.5889	11.1756	12.0533
27	6.05417	5.64526	7.79962		12.7748	11.038	12.1083
36	6.10418	6.06479	7.44508		12.8292	10.72	12.0415
45	6.05718	5.42009	6.94348		13.2419	10.8799	12.4245
53	4.47766	2.58162	3.05554		8.52221	4.78212	6.1133
62	4.83139	3.02531	3.25997		9.07554	5.21362	6.6995
70	4.51101	2.6472	3.37592		8.09844	5.5613	6.84067
79	12.1335	7.3504	7.9437		33.6688	18.9985	21.6737
88	12.7901	6.70132	7.32055		31.6156	18.51	19.2442
97	11.5809	6.44605	7.02097		30.2069	17.8077	17.5912
105	3.80723	1.20743	1.17443		4.40392	2.61911	2.24252
114	3.32484	0.796051	1.16737		4.42284	2.77703	2.41396
122	3.09019	0.784432	1.15447		4.14658	2.56982	2.36559
Fig 3G
	WT												KO
Sample ID	1	2	3	4	5	6	7	8	9	10	11		1	2	3	4	5	6	7	8	9	10	11	12
	7.89913	18.8152	6.61981	16.2509	16.3106	11.8286	7.52538	5.73788	8.20832	5.03013	5.69082		22.4183	15.8643	14.1995	20.8119	19.3618	16.6428	16.9568	21.5047	29.8422	28.2074	23.1916	21.2859

## Sheet: Fig 4
Fig 4C
	WT										KO											TKO
Sample ID	1	2	3	4	5	6	7	8	9		1	2	3	4	5	6	7	8	9	10		1	2	3	4	5	6	7	8	9	10	11	12
Pyruvate
Basal	-2.4914	-3.4578	-4.4889	-3.4658	4.8209	0.9032	0.2905	2.8069	2.0248		1.6037	2.009	0.5681	-0.6786	-1.2254	2.9932	3.2757	6.1441	0.0455	4.9574		-6.2278	-3.9128	-6.2909	-14.0912	-4.3396	2.3815	2.5032	2.3969	1.4205	10.9554	2.1182	2.302
Py/M	1.7738	1.2053	3.327	8.4656	13.5938	3.6084	10.5661	12.2217	12.728		39.7929	32.3896	23.6023	33.0252	37.9781	50.5525	21.8175	34.3999	29.6263	29.2263		23.2727	14.1357	14.4353	11.9294	12.9702	20.3581	13.9881	12.0198	25.9856	34.2735	30.8063	22.7212
ADP	54.4578	60.2157	40.4977	54.3711	67.7196	43.5509	46.3624	43.8292	75.6723		123.17	75.5891	111.227	71.1011	63.1132	128.826	108.011	129.332	94.195	124.955		71.8992	28.89	80.4733	34.2391	37.4185	38.9025	33.0128	45.0576	92.6936	119.389	66.3847	106.439
Oligo	1.7459	1.5841	5.187	8.528	29.6397	13.2461	12.8279	9.7972	10.8474		26.8139	18.617	17.8104	33.8666	46.5147	60.2669	23.4516	21.7285	27.3159	21.3067		23.2917	9.804	12.4773	10.7236	12.197	12.864	7.1269	9.4833	39.137	16.8025	30.3102	16.612
Fig 4D
	WT							KO						TKO
Sample ID	1	2	3	4	5	6		1	2	3	4	5		1	2	3	4	5	6
OPA1	0.816812	1.04067	1.14252	0.863223	1.12065	1.01612		2.19935	3.42937	2.56585	1.91805	2.43384		1.38963	2.19758	1.74862	1.35733	1.46467	1.54505
MFN1	1.35881	0.605776	1.03542					22.7715	36.4267	33.9627				21.2886	20.8933	22.7447
MFN2	0.974353	1.06011	0.965538					9.47333	5.39297	6.78226				4.14845	5.20881	2.67218
Fig 4E
	WT				KO				TKO
Sample ID	1	2	3		1	2	3		1	2	3
Cyt C	0.543882	1.43168	1.02444		2.67026	3.07162	2.21906		1.85871	1.96216	1.3459
Fig 4F
	WT				KO				TKO
Sample ID	1	2	3		1	2	3		1	2	3
LDH5	84.4806	71.4356	75.3886		29.8299	31.241	30.1305		34.6793	36.4672	35.3504
LDH4	9.62455	19.096	14.2972		31.5467	28.1584	28.2985		29.109	30.3065	30.5167
LDH3	1.65006	4.15649	5.12315		14.9346	14.089	14.61		13.4252	13.9026	13.6439
LDH2	2.3834	3.82022	4.48355		15.1189	16.3057	17.3842		14.3941	12.7576	13.4826
LDH1	1.86141	1.49169	0.707578		8.56995	10.206	9.57673		8.39234	6.5661	7.0064
Fig 4H
	WT				KO				KO, Ampkɑ1/ɑ2f/f/MCK-Cre
Sample ID	1	2	3		1	2	3		1	2	3
NDUFB8	0.775845	0.732406	1.49175		2.18449	2.21961	2.13388		0.872168	0.623477	1.3649
UQCRC2	0.740664	0.785032	1.4743		1.68986	1.80867	1.89716		1.39133	1.22768	1.38063
ATP5A	0.420586	1.06233	1.51708		2.59372	2.88497	2.72517		2.20274	1.84108	1.73158
Myoglobin	1.01339	1.16908	0.817532		15.3374	9.53486	13.2915		7.27279	9.42896	7.91029
Cyt C	0.847421	0.953947	1.19863		11.6864	7.95068	9.17273		6.31935	4.54116	6.54877

## Sheet: Fig 5
Fig 5B
	WT											KO											TKO
Sample ID	1	2	3	4	5	6	7	8	9	10		1	2	3	4	5	6	7	8	9	10		1	2	3	4	5	6	7	8	9	10
NDUFB8	0.957258	1.04274	0.951411	1.04859	0.978931	1.02107	0.818785	1.18122	1.2543	0.745703		2.70238	4.33121	1.38133	1.53535	1.54698	1.98472	2.08596	2.53088	4.31454	3.68234		1.15106	0.68858	1.22525	1.1115	1.56011	1.59176	0.629424	1.19808	0.667796	0.263206
UQCRC2	1.13784	0.862155	0.953929	1.04607	0.911307	1.08869						1.71578	1.4413	1.27791	1.3636	2.01123	2.1876						0.493236	0.151986	0.98678	1.06819	1.63915	1.47858
COX4	1.02293	0.977066	0.756873	1.24313	1.02282	0.977185						2.3657	3.60107	1.95231	2.07276	1.85565	1.97633						2.06678	1.50401	0.480268	0.337116	0.781433	1.37825
ATP5A	0.878129	1.12187	0.902634	1.09737	0.89325	1.10675						1.9218	2.26063	1.88557	2.35521	2.77131	2.84919						1.74988	1.1529	1.25428	1.56317	1.99892	1.63459
Fig 5C
	WT							KO									TKO
Sample ID	1	2	3	4	5	6		1	2	3	4	5	6	7	8		1	2	3	4	5	6	7	8
OPA1	0.926524	1.07348	0.744742	1.25526	0.696101	1.3039		2.4125	3.77333	1.56591	1.90748	1.3039	2.55831				1.81127	0.722848	0.283419	0.357444	1.49431	1.36431
MFN1	1.35905	0.640952	0.868157	1.13184	0.995738	1.00426		1.52252	1.29561	1.43949	1.41088	2.1115	1.73097				0.418579	0.109392	1.02872	1.09745	1.06942	1.23351
MFN2	0.846141	1.15386	0.632915	1.36709	0.837681	1.16232		1.99605	1.298	2.76462	2.62045	1.53105	1.49667	1.67402	2.14161		1.05427	1.16391	0.587515	0.705039	1.25769	1.50437	1.49352	1.48514
Fig 5D
	WT				KO				TKO
Sample ID	1	2	3		1	2	3		1	2	3
TIME (min)
1	5.49564	4.95079	15.9106		10.2469	7.95948	17.1835		4.96458	5.79161	13.2941
10	5.57784	4.85223	13.7307		10.2499	7.76137	14.6923		5.04558	5.64084	12.0099
18	5.62999	4.80307	13.1164		10.4041	7.79006	14.4238		5.07983	5.6617	11.7686
27	8.14024	8.38623	12.8968		16.6026	13.2244	17.0617		6.06205	11.7907	14.4499
36	8.55122	8.36247	12.663		15.9043	12.8082	17.6126		5.88973	10.4723	13.8051
45	8.23796	8.21189	12.1792		15.6335	12.8406	16.5043		5.6355	9.70658	13.4652
53	5.42618	5.05011	6.92888		8.82931	7.53115	8.06031		2.92746	4.53847	6.38288
62	5.63608	5.1603	7.6119		9.1508	8.12911	8.29219		3.09169	5.1214	7.15307
70	5.42497	4.85368	7.85833		8.87934	8.00436	7.86769		3.17404	5.30064	7.22066
79	16.5079	18.5625	25.8207		39.1264	32.0412	38.7288		11.8509	17.3189	22.8217
88	18.3268	20.3468	26.9339		41.3139	34.2168	43.1994		13.2277	18.7151	21.3228
97	17.3148	18.7013	29.8758		39.6076	32.5388	48.7008		13.287	19.0859	21.2047
105	2.73212	1.4412	2.7551		3.94169	3.03498	2.2264		1.77538	1.90951	2.27131
114	2.87857	1.64023	2.96943		4.48199	3.46493	2.90887		1.95238	2.13115	2.54621
122	2.77685	1.5685	2.79456		4.31808	3.25235	2.42224		1.92156	2.09882	2.45168
Fig 5E
Sample ID	1	2	3	4	5	6	7	8	9	10	11	12	13	14	15	16	17	18	19	20	21
WT	13.2842	14.3555	10.1683	13.0362	20.1772	20.3018	26.223	14.8608	15.3294	12.3535	15.674	19.543	20.0601	17.1596	7.63144	7.0695	6.52141	8.22413	7.85112	8.49255	7.82372
KO	27.2177	23.5832	17.9287	20.724	21.5985	26.3461	29.3459	24.3908	25.2378	37.2049	21.6685	28.4236	30.118	23.2014	23.0449	25.1045	29.763	25.2578	25.8882	16.0703	25.9725
TKO	13.7301	12.0629	17.5201	13.8236	14.9692	17.2315	16.6616	21.4047	24.2365	23.8455	16.9819	18.4757	19.5339	21.1918	13.5451	9.55673	11.295	9.71814	8.23112	11.1506	9.48232

## Sheet: Fig 6
Fig 6B
	WT									KO									TKO
Sample ID	1	2	3	4	5	6	7	8		1	2	3	4	5	6	7	8		1	2	3	4	5	6	7
Soleus Type I fiber (%)	31.3253	30.7536	37.5	41.2568	32.4435	31.3842	37.5			80.2721	93.3333	86.7159	75.3197	83.844	80.5522				80.48	85.4701	80.5195	90.9894	73.7752
Medial GC Type I fiber/section	53	53	105	112	70	72	89	98		218	374	247	380	380	360				315	405	363	300	314	256	343
EDL Type I fiber/section	8	5	10	9	8	10	5	20		138	109	151	104	96	90	117	124		124	110	89	120	72
Fig 6C
	WT								KO								KO, Ampkɑ1/ɑ2f/f/MCK-Cre
Sample ID	1	2	3	4	5	6	7		1	2	3	4	5	6	7		1	2	3	4	5	6	7	8
GC Type I fiber/section	158	66	121	106	53	98	112		556	493	788	498	347	406	551		577	558	477	528	464	416	430	408
Fig 6D
	WT						KO						TKO
Sample ID	1	2	3	4	5		1	2	3	4	5		1	2	3	4	5
Myh7	0.889947	0.797444	1.15224	1.03973	1.12064		6.06643	5.59161	7.24249	9.40659	7.51297		6.89963	5.29862	7.27295	7.95592	6.10385
Myh2	0.853607	1.05783	0.960823	1.12422	1.00352		1.86398	1.5105	1.47363	1.87587	1.54812		1.35852	1.46911	1.77244	1.46243	1.15456
Myh1	0.79762	0.931279	0.770547	1.09067	1.40989		5.90019	4.75517	3.78685	3.79429	5.27389		2.33498	2.71087	3.60291	4.28844	3.63703
Myh4	1.01966	1.04391	0.874053	0.951623	1.11075		0.463556	0.451667	0.517614	0.520648	0.513579		0.620503	0.492628	0.526857	0.497238	0.50593
Tnni1	0.982552	0.798922	1.12302	0.990607	1.1049		3.48239	3.16919	3.70188	6.10634	4.891		4.15943	4.56303	4.6739	3.55476	3.7546
Tnnc1	0.951217	0.875353	1.31124	0.862848	0.999345		3.91798	3.77465	4.18104	6.06786	5.03771		4.40057	5.31091	3.95522	3.39279	3.48555
Tnnt1	1.16971	1.22367	1.33092	0.803646	0.472052		3.451	2.43601	5.54636	11.8951	3.26317		4.72121	4.8093	5.98225	5.02697	4.86351
Tnni2	0.980802	1.00375	1.02894	1.02189	0.964608		0.572163	0.407457	0.470185	0.433347	0.453052		0.427525	0.468468	0.47689	0.419506	0.446197
Tnnc2	1.22631	1.16719	1.25446	0.323101	1.02894		0.678532	0.468506	0.523414	0.607361	0.583783		0.543618	0.524189	0.51546	0.440873	0.60277
Tnnt3	0.936602	1.06605	0.925779	0.930203	1.14137		1.42918	1.26358	1.19111	1.13945	1.45175		1.21992	1.13901	1.07147	1.20194	1.10104

## Sheet: Fig 7
Fig 7C
	WT					KO							DKO
Sample ID	1	2	3	4		1	2	3	4	5	6		1	2	3	4
Pyruvate
Basal	0.5502	1.9139	0.6809	2.1785		-3.3696	-9.4228	-1.6304	-2.964	3.5771	-0.8838		0.3654	0.532	2.6387	3.6394
Py/M	8.2723	14.393	17.3551	12.0565		56.4527	46.028	61.6155	31.7373	41.9605	29.5546		15.3948	9.6648	13.0359	11.3254
ADP	48.1633	65.9185	65.2817	67.2046		154.519	115.093	121.873	121.056	175.324	88.9247		41.5865	46.3598	40.9595	32.7084
Oligo	18.8207	2.2318	26.6956	10.2347		68.5948	52.7443	71.9561	69.5743	77.6564	56.3818		13.5736	13.2431	10.3986	10.6578
Fig 7D
	WT				KO				DKO
Sample ID	1	2	3		1	2	3		1	2	3
NDUFB8	0.976003	1.02238	1.00161		1.16779	1.37445	1.38226		0.844438	0.879774	0.794264
ATP5A	1.206	1.28039	0.513611		5.07304	6.46494	4.98815		2.36639	3.59054	1.82352
Cyt C	1.17319	0.928282	0.898533		2.04989	2.05963	2.20918		1.34345	1.37961	1.23182
Fig 7E
	WT								KO								DKO
Sample ID	1	2	3	4	5	6	7		1	2	3	4	5	6	7		1	2	3	4	5	6	7
OPA1	0.869704	1.15503	0.975268	0.505641	1.22242	1.28482	0.987126		1.74745	1.27839	1.50934	1.58409	1.61089	1.94377	1.99023		0.881844	1.04203	0.97355	0.489917	1.34567	1.30037	1.28643
MFN1	0.929263	1.11673	0.954005	1.15601	1.30863	0.894098	0.641269		2.43105	2.67687	2.56458	3.0556	3.34227	3.23901	3.42756		0.697524	0.972194	2.12227	2.06489	1.7331	1.95142	0.389275
MFN2	0.887909	0.998728	1.11336	0.916036	0.871813	1.21215			2.00589	1.68372	1.73904	1.73683	1.56737	2.11135			1.02599	1.39398	1.25811	1.44324	1.27549	0.516824
DRP1	0.690162	1.15775	1.15209	0.891222	0.580922	1.36877	1.15909		3.48261	2.95674	3.37505	3.05792	4.45275	4.37193	5.74617		1.31959	2.20984	2.53566	2.67988	2.45935	1.93477	1.0671
Fig 7F
	WT				KO				DKO
Sample ID	1	2	3		1	2	3		1	2	3
LDH5	79.7589	78.7351	79.1964		33.5745	32.676	30.6389		51.1632	48.2991	49.9815
LDH4	11.8406	11.663	11.2605		29.747	29.1517	28.6106		25.2048	26.0109	26.556
LDH3	3.62245	3.89362	4.24129		15.9698	16.7399	16.4955		11.6071	11.7832	10.645
LDH2	3.50338	3.19209	3.93128		13.531	14.1661	14.7647		8.48748	9.62577	8.85796
LDH1	1.27465	2.51618	1.37049		7.17775	7.26623	9.49038		3.53746	4.28101	3.95942
Fig 7G
	WT									KO									DKO
Sample ID	1	2	3	4	5	6	7	8		1	2	3	4	5	6	7	8		1	2	3	4	5	6	7	8
Medial SDH-positive fibers percentage (%)	43.3929	37.709	39.5661	25.178	35.4699	20.626	32.0158	30.0403		85.2896	77.9522	53.399	69.9069	80.6485	71.9674	87.3962	84.4079		33.7917	50.5509	35.0478	41.3723	42.5095	46.1828	28.5714	36.6999
Fig 7I
	WT								KO							DKO
Sample ID	1	2	3	4	5	6	7		1	2	3	4	5	6		1	2	3	4	5
Soleus Type I fiber (%)	44.8041	36.3128	38.3929	28.7109	37.8731	39.5062	36.0419		74.6479	74.7748	77.3529	92.3536	63.3758	87.1614		80.303	72.8988	67.3684	63.4315	72.8033
Medial GC Type I fiber/section	71	86	68	85	88	91	58		250	342	292	233	400	329		281	220	236	301	322

## Sheet: S1 Fig
S1B Fig
	NTG					Tg
Sample ID	1	2	3	4		1	2	3	4
Fnip1	0.975915	0.885271	1.20527	0.933547		59.5234	74.7324	77.5409	68.5295
S1F Fig
	NTG					Tg
Sample ID	1	2	3	4		1	2	3
Medial GC Type I fiber/section	83	71	104	72		76	88	71

## Sheet: S2 Fig
S2C Fig
	WT						KO
Sample ID	1	2	3	4	5		1	2	3	4	5
Fnip1	1.56152	0.800159	0.476878	1.25	0.911445		0.00134153	0.00191153	0.0185468	0.0156182	0.00740434
Fnip2	1.22338	0.984869	0.892445	1.00875	0.890564		3.08753	3.33033	3.38987	2.40697	2.65262
Flcn	1.12498	1.23427	0.858442	0.822539	0.959773		1.22483	1.04443	1.16403	1.05184	1.02137

## Sheet: S5 Fig
S5B Fig
	WT					KO
Sample ID	1	2	3	4		1	2	3	4
Pyruvate
Basal	2.3934	-0.0958	-6.3831	-2.4416		5.4264	1.0992	-6.4494	9.7157
Py/M	24.7466	7.5373	6.6993	13.5808		44.6142	27.7608	28.5794	72.6815
ADP	67.995	64.6581	126.869	127.588		217.198	167.469	235.468	260.625
Oligo	19.8517	47.8676	19.299	46.1974		72.0803	72.7273	50.0643	97.9454
Succinate
Basal	-9.2697	-5.0224	0.9493	-6.747		-1.781	-2.7742	3.3605	-7.8903
Suc/Rot	35.0184	34.4737	25.2234	26.206		63.5627	101.981	70.1375	105.794
ADP	87.0328	75.6953	78.1246	65.9148		114.319	274.224	210.014	207.04
Oligo	39.1836	44.5634	24.9451	41.4172		54.1407	105.288	58.1559	103.905
S5E Fig
	WT				KO				TgKO
Sample ID	1	2	3		1	2	3		1	2	3
LDH5	64.7685	87.9356	78.9664		24.8811	24.284	23.5136		60.5312	53.1627	49.2052
LDH4	19.7343	9.07816	10.904		27.9422	27.9001	28.1951		16.9333	20.6777	22.5559
LDH3	7.12287	0.990899	4.91317		19.8376	19.9429	20.7274		10.5626	11.5282	11.6811
LDH2	5.55301	0.536972	3.66614		17.3498	17.3846	17.3537		8.67606	10.0372	10.8995
LDH1	2.8213	1.45841	1.55027		9.98938	10.4884	10.2101		3.29692	4.59417	5.65824

[truncated: 3 more sheets: S6 Fig, S7 Fig, S8 Fig]
